# Supplementary material for: Regional variation in COVID-19 positive hospitalisation across Scotland during the first wave of the pandemic and its relation to population density: A cross-sectional observation study
Source: PLoS One. 2021 Jul 9;16(7):e0253636. doi: 10.1371/journal.pone.0253636 (PMC8270435; doi:10.1371/journal.pone.0253636)
Supplement: S1 File — (XLSX) [file pone.0253636.s002.xlsx]

## Sheet: Mainland HB Daily Stats
Date	Ayrshire & Arran	Ayrshire & Arran	Borders	Borders	Dumfries & Galloway	Dumfries & Galloway	Fife	Fife	Forth Valley	Forth Valley	Grampian	Grampian	Greater Glasgow & Clyde	Greater Glasgow & Clyde	Highland	Highland	Lanarkshire	Lanarkshire	Lothian	Lothian	Tayside	Tayside	Scotland	Scotland
2020-03-26	14	3.79034	5	4.32863	11	7.38949	20	5.35404	29	9.45734	8	1.36589	125	10.5653	7	2.17594			66	7.27209	26	6.22799	311	5.69253
2020-03-27	19	5.14403	6	5.19436	13	8.73304	23	6.15714	31	10.1096	13	2.21957	153	12.9319	6	1.86509	41	6.19429	73	8.04337	25	5.98845	404	7.3948
2020-03-28	20	5.41477	15	12.9859	13	8.73304	30	8.03105	32	10.4357	16	2.73177	200	16.9045	7	2.17594	62	9.36697	83	9.1452	32	7.66522	511	9.35332
2020-03-29	28	7.58068	20	17.3145	15	10.0766	31	8.29876	34	11.0879	19	3.24398	213	18.0032	11	3.41933	71	10.7267	88	9.69611	34	8.1443	565	10.3417
2020-03-30	34	9.20511	17	14.7173	16	10.7484	41	10.9758	36	11.7402	20	3.41472	226	19.102	8	2.48679	83	12.5397	99	10.9081	46	11.0188	627	11.4766
2020-03-31	37	10.0173	28	24.2403	21	14.1072	52	13.9205	43	14.023	28	4.7806	287	24.2579	11	3.41933	89	13.4461	107	11.7896	48	11.4978	752	13.7646
2020-04-01	32	8.66363	29	25.1061	20	13.4354	34	9.10186	52	16.958	31	5.29281	331	27.9769	10	3.10849	101	15.2591	118	13.0016	52	12.456	815	14.9177
2020-04-02	39	10.5588	28	24.2403	19	12.7637	65	17.4006	57	18.5886	30	5.12208	347	29.3292	16	4.97358	115	17.3742	128	14.1034	64	15.3304	910	16.6566
2020-04-03	45	12.1832	34	29.4347	19	12.7637	76	20.3453	65	21.1975	45	7.68311	404	34.147	17	5.28443	113	17.0721	149	16.4173	67	16.0491	1037	18.9812
2020-04-04	47	12.7247	36	31.1661	20	13.4354	84	22.4869	63	20.5453	44	7.51238	421	35.5839	24	7.46037	133	20.0937	158	17.4089	74	17.7258	1107	20.2625
2020-04-05	46	12.454	40	34.629	23	15.4508	87	23.2901	59	19.2408	53	9.049	458	38.7112	35	10.8797	151	22.8131	166	18.2904	83	19.8817	1204	22.038
2020-04-06	49	13.2662	41	35.4948	21	14.1072	95	25.4317	55	17.9363	61	10.4149	476	40.2326	34	10.5689	151	22.8131	183	20.1635	93	22.277	1262	23.0996
2020-04-07	55	14.8906	39	33.7633	16	10.7484	89	23.8255	60	19.5669	61	10.4149	534	45.1349	35	10.8797	168	25.3815	179	19.7228	91	21.798	1328	24.3077
2020-04-08	63	17.0565	39	33.7633	20	13.4354	96	25.6994	59	19.2408	62	10.5856	555	46.9099	34	10.5689	176	26.5901	204	22.4774	105	25.1515	1415	25.9001
2020-04-09	63	17.0565	46	39.8234	22	14.779	100	26.7702	56	18.2625	72	12.293	563	47.586	30	9.32546	188	28.4031	204	22.4774	94	22.5166	1440	26.3577
2020-04-10	62	16.7858	45	38.9577	24	16.1225	94	25.164	53	17.2841	72	12.293	571	48.2622	42	13.0556	196	29.6117	205	22.5875	94	22.5166	1461	26.7421
2020-04-11	62	16.7858	44	38.0919	25	16.7943	97	25.9671	57	18.5886	73	12.4637	590	49.8681	39	12.1231	181	27.3455	200	22.0366	97	23.2352	1467	26.8519
2020-04-12	62	16.7858	44	38.0919	24	16.1225	99	26.5025	58	18.9147	78	13.3174	597	50.4598	40	12.4339	187	28.252	201	22.1468	94	22.5166	1487	27.218
2020-04-13	67	18.1395	41	35.4948	23	15.4508	101	27.0379	57	18.5886	77	13.1467	583	49.2765	46	14.299	189	28.5542	204	22.4774	92	22.0375	1482	27.1265
2020-04-14	72	19.4932	42	36.3605	19	12.7637	102	27.3056	56	18.2625	78	13.3174	594	50.2062	43	13.3665	187	28.252	221	24.3505	97	23.2352	1514	27.7122
2020-04-15	72	19.4932	42	36.3605	20	13.4354	92	24.6286	56	18.2625	73	12.4637	598	50.5443	49	15.2316	167	25.2304	221	24.3505	93	22.277	1486	27.1997
2020-04-16	79	21.3883	43	37.2262	20	13.4354	96	25.6994	51	16.6319	71	12.1222	606	51.2205	49	15.2316	154	23.2664	217	23.9097	90	21.5584	1479	27.0716
2020-04-17	82	22.2006	43	37.2262	19	12.7637	98	26.2348	47	15.3274	69	11.7808	580	49.0229	49	15.2316	179	27.0434	229	25.2319	89	21.3189	1487	27.218
2020-04-18	81	21.9298	42	36.3605	21	14.1072	91	24.3609	51	16.6319	75	12.8052	593	50.1217	46	14.299	173	26.1369	236	26.0032	89	21.3189	1501	27.4742
2020-04-19	91	24.6372	43	37.2262	20	13.4354	105	28.1087	50	16.3058	72	12.293	593	50.1217	45	13.9882	180	27.1944	228	25.1218	90	21.5584	1520	27.822
2020-04-20	95	25.7202	41	35.4948	24	16.1225	105	28.1087	49	15.9797	73	12.4637	603	50.9669	46	14.299	169	25.5326	224	24.681	87	20.8398	1520	27.822
2020-04-21	87	23.5543	39	33.7633	23	15.4508	102	27.3056	43	14.023	75	12.8052	583	49.2765	43	13.3665	163	24.6261	234	25.7829	77	18.4444	1472	26.9434
2020-04-22	79	21.3883	38	32.8976	18	12.0919	100	26.7702	44	14.3491	68	11.61	574	48.5158	39	12.1231	161	24.3239	241	26.5541	66	15.8095	1432	26.2113
2020-04-23	78	21.1176	34	29.4347	16	10.7484	113	30.2503	36	11.7402	71	12.1222	564	47.6706	39	12.1231	167	25.2304	230	25.3421	71	17.0072	1423	26.0465
2020-04-24	69	18.681	34	29.4347	11	7.38949	110	29.4472	41	13.3707	71	12.1222	561	47.417	26	8.08206	163	24.6261	230	25.3421	64	15.3304	1383	25.3144
2020-04-25	69	18.681	34	29.4347	11	7.38949	111	29.7149	40	13.0446	69	11.7808	557	47.0789	32	9.94716	158	23.8707	234	25.7829	67	16.0491	1385	25.351
2020-04-26	66	17.8687	34	29.4347	12	8.06127	113	30.2503	39	12.7185	71	12.1222	557	47.0789	33	10.258	158	23.8707	227	25.0116	69	16.5281	1382	25.2961
2020-04-27	68	18.4102	34	29.4347	12	8.06127	109	29.1795	36	11.7402	73	12.4637	557	47.0789	32	9.94716	167	25.2304	227	25.0116	69	16.5281	1387	25.3876
2020-04-28	66	17.8687	32	27.7032	13	8.73304	113	30.2503	40	13.0446	71	12.1222	542	45.8111	27	8.39291	174	26.288	213	23.469	65	15.57	1359	24.8751
2020-04-29	61	16.5151	31	26.8375	13	8.73304	114	30.518	42	13.6968	80	13.6589	555	46.9099	19	5.90612	170	25.6836	209	23.0283	66	15.8095	1363	24.9483
2020-04-30	62	16.7858	31	26.8375	10	6.71772	103	27.5733	37	12.0663	85	14.5125	548	46.3182	15	4.66273	163	24.6261	203	22.3672	65	15.57	1324	24.2344
2020-05-01	62	16.7858	30	25.9718	10	6.71772	100	26.7702	37	12.0663	90	15.3662	538	45.473	8	2.48679	160	24.1728	200	22.0366	65	15.57	1302	23.8318
2020-05-02	61	16.5151	27	23.3746	8	5.37418	100	26.7702	34	11.0879	94	16.0492	530	44.7968	13	4.04103	152	22.9642	197	21.7061	59	14.1328	1277	23.3742
2020-05-03	61	16.5151	25	21.6431	8	5.37418	100	26.7702	36	11.7402	98	16.7321	526	44.4587	13	4.04103	147	22.2088	194	21.3755	56	13.4141	1266	23.1728
2020-05-04	59	15.9736	25	21.6431	7	4.7024	100	26.7702	36	11.7402	99	16.9029	533	45.0504	11	3.41933	150	22.662	200	22.0366	57	13.6537	1279	23.4108
2020-05-05	57	15.4321	26	22.5089	5	3.35886	89	23.8255	30	9.78346	97	16.5614	523	44.2052	11	3.41933	144	21.7556	197	21.7061	44	10.5397	1225	22.4223
2020-05-06	56	15.1614	28	24.2403	3	2.01532	90	24.0932	27	8.80511	94	16.0492	509	43.0218	13	4.04103	136	20.5469	197	21.7061	47	11.2583	1204	22.038
2020-05-07	54	14.6199	29	25.1061	3	2.01532	86	23.0224	26	8.479	93	15.8784	506	42.7683	12	3.73018	135	20.3958	202	22.257	48	11.4978	1199	21.9464
2020-05-08	52	14.0784	28	24.2403	3	2.01532	88	23.5578	26	8.479	89	15.1955	502	42.4302	9	2.79764	125	18.885	195	21.4857	47	11.2583	1168	21.379
2020-05-09	55	14.8906	28	24.2403	3	2.01532	84	22.4869	28	9.13123	91	15.537	496	41.9231	10	3.10849	120	18.1296	197	21.7061	44	10.5397	1159	21.2143
2020-05-10	43	11.6418	27	23.3746	3	2.01532	82	21.9515	27	8.80511	92	15.7077	492	41.585	9	2.79764	113	17.0721	200	22.0366	41	9.82106	1132	20.7201
2020-05-11	41	11.1003	28	24.2403	3	2.01532	80	21.4161	28	9.13123	99	16.9029	497	42.0076	9	2.79764	117	17.6764	202	22.257	37	8.86291	1145	20.958
2020-05-12	39	10.5588	26	22.5089	3	2.01532	81	21.6838	26	8.479	99	16.9029	496	41.9231	6	1.86509	114	17.2231	208	22.9181	29	6.94661	1131	20.7018
2020-05-13	39	10.5588	27	23.3746	3	2.01532	75	20.0776	25	8.15288	97	16.5614	486	41.0778	5	1.55424	106	16.0145	206	22.6977	27	6.46753	1101	20.1527
2020-05-14	41	11.1003	27	23.3746	3	2.01532	76	20.3453	22	7.17454	98	16.7321	473	39.979	5	1.55424	122	18.4318	203	22.3672	25	5.98845	1100	20.1344
2020-05-15	42	11.371	25	21.6431	3	2.01532	75	20.0776	21	6.84842	96	16.3906	460	38.8802	5	1.55424	113	17.0721	200	22.0366	23	5.50938	1066	19.512
2020-05-16	33	8.93437	25	21.6431	3	2.01532	74	19.8099	19	6.19619	92	15.7077	433	36.5981	7	2.17594	107	16.1656	193	21.2653	22	5.26984	1011	18.5053
2020-05-17	32	8.66363	26	22.5089	3	2.01532	76	20.3453	19	6.19619	89	15.1955	432	36.5136	6	1.86509	107	16.1656	192	21.1552	23	5.50938	1007	18.4321
2020-05-18	32	8.66363	27	23.3746	3	2.01532	75	20.0776	19	6.19619	88	15.0248	434	36.6827	6	1.86509	103	15.5613	192	21.1552	23	5.50938	1005	18.3955
2020-05-19	32	8.66363	21	18.1802	3	2.01532	74	19.8099	19	6.19619	84	14.3418	428	36.1755	5	1.55424	95	14.3526	187	20.6042	18	4.31169	969	17.7365
2020-05-20	29	7.85142	21	18.1802	3	2.01532	72	19.2745	15	4.89173	80	13.6589	412	34.8232	13	4.04103	91	13.7483	183	20.1635	21	5.0303	943	17.2606
2020-05-21	29	7.85142	12	10.3887	3	2.01532	70	18.7391	14	4.56561	72	12.293	400	33.8089	12	3.73018	95	14.3526	180	19.833	20	4.79076	909	16.6383
2020-05-22	26	7.0392	12	10.3887	3	2.01532	69	18.4714	14	4.56561	68	11.61	389	32.8792	12	3.73018	90	13.5972	174	19.1719	15	3.59307	874	15.9977
2020-05-23	21	5.68551	11	9.52299	3	2.01532	69	18.4714	16	5.21785	70	11.9515	379	32.0339	10	3.10849	86	12.9929	162	17.8497	13	3.114	841	15.3936
2020-05-24	25	6.76846	11	9.52299	3	2.01532	69	18.4714	14	4.56561	72	12.293	379	32.0339	10	3.10849	83	12.5397	165	18.1802	13	3.114	845	15.4668
2020-05-25	21	5.68551	11	9.52299	3	2.01532	69	18.4714	16	5.21785	71	12.1222	384	32.4566	10	3.10849	82	12.3886	168	18.5108	14	3.35353	849	15.5401
2020-05-26	19	5.14403	9	7.79153	3	2.01532	67	17.936	15	4.89173	66	11.2686	382	32.2875	8	2.48679	83	12.5397	169	18.6209	13	3.114	833	15.2472
2020-05-27	16	4.33182	3	2.59718	3	2.01532	66	17.6683	10	3.26115	69	11.7808	378	31.9494	9	2.79764	78	11.7843	164	18.07	14	3.35353	810	14.8262
2020-05-28	16	4.33182	3	2.59718	3	2.01532	68	18.2037	10	3.26115	65	11.0978	369	31.1887	9	2.79764	76	11.4821	167	18.4006	13	3.114	797	14.5883
2020-05-29	13	3.5196	3	2.59718	3	2.01532	65	17.4006	10	3.26115	65	11.0978	354	29.9209	11	3.41933	77	11.6332	160	17.6293	10	2.39538	769	14.0757
2020-05-30	11	2.97812	3	2.59718	3	2.01532	62	16.5975	10	3.26115	66	11.2686	343	28.9911	9	2.79764	69	10.4245	155	17.0784	8	1.91631	736	13.4717
2020-05-31	11	2.97812	3	2.59718	3	2.01532	63	16.8652	10	3.26115	66	11.2686	338	28.5685	9	2.79764	71	10.7267	156	17.1886	9	2.15584	733	13.4168
2020-06-01	13	3.5196	3	2.59718	3	2.01532	64	17.1329	9	2.93504	69	11.7808	338	28.5685	9	2.79764	68	10.2735	156	17.1886	10	2.39538	736	13.4717
2020-06-02	11	2.97812	3	2.59718	3	2.01532	62	16.5975	9	2.93504	64	10.9271	332	28.0614	10	3.10849	66	9.97129	150	16.5275	10	2.39538	714	13.069
2020-06-03	10	2.70739	3	2.59718	3	2.01532	62	16.5975	12	3.91338	64	10.9271	332	28.0614	9	2.79764	66	9.97129	144	15.8664	9	2.15584	708	12.9592
2020-06-04	8	2.16591	3	2.59718	3	2.01532	63	16.8652	14	4.56561	66	11.2686	317	26.7936	8	2.48679	62	9.36697	145	15.9766	8	1.91631	691	12.648
2020-06-05	8	2.16591	3	2.59718	3	2.01532	65	17.4006	13	4.2395	63	10.7564	311	26.2864	6	1.86509	65	9.82021	143	15.7562	8	1.91631	682	12.4833
2020-06-06	8	2.16591	3	2.59718	3	2.01532	60	16.0621	12	3.91338	62	10.5856	294	24.8496	6	1.86509	59	8.91373	143	15.7562	8	1.91631	652	11.9342
2020-06-07	10	2.70739	3	2.59718	3	2.01532	60	16.0621	10	3.26115	60	10.2442	295	24.9341	6	1.86509	58	8.76265	146	16.0867	7	1.67677	652	11.9342
2020-06-08	10	2.70739	3	2.59718	3	2.01532	61	16.3298	12	3.91338	60	10.2442	301	25.4412	7	2.17594	57	8.61157	145	15.9766	7	1.67677	660	12.0806
2020-06-09	11	2.97812	3	2.59718	3	2.01532	58	15.5267	10	3.26115	62	10.5856	289	24.4269	8	2.48679	56	8.46049	145	15.9766	8	1.91631	647	11.8427
2020-06-10	8	2.16591	3	2.59718	3	2.01532	58	15.5267	9	2.93504	60	10.2442	279	23.5817	9	2.79764	55	8.30941	142	15.646	7	1.67677	628	11.4949
2020-06-11	7	1.89517	3	2.59718	3	2.01532	57	15.259	9	2.93504	60	10.2442	272	22.9901	7	2.17594	52	7.85617	141	15.5358	3	0.718615	610	11.1654
2020-06-12	6	1.62443	3	2.59718	3	2.01532	57	15.259	7	2.28281	58	9.90268	260	21.9758	7	2.17594	51	7.70509	138	15.2053	5	1.19769	590	10.7993
2020-06-13	6	1.62443	3	2.59718	3	2.01532	58	15.5267	7	2.28281	56	9.56121	255	21.5532	7	2.17594	50	7.55401	135	14.8747	7	1.67677	582	10.6529
2020-06-14	5	1.35369	3	2.59718	3	2.01532	57	15.259	5	1.63058	56	9.56121	255	21.5532	7	2.17594	49	7.40293	134	14.7645	6	1.43723	575	10.5248
2020-06-15	5	1.35369	3	2.59718	3	2.01532	56	14.9913	6	1.95669	56	9.56121	262	22.1448	7	2.17594	49	7.40293	131	14.434	5	1.19769	578	10.5797
2020-06-16	5	1.35369	3	2.59718	0	0	56	14.9913	7	2.28281	58	9.90268	255	21.5532	7	2.17594	44	6.64753	131	14.434	3	0.718615	567	10.3783
2020-06-17	3	0.812216	3	2.59718	0	0	56	14.9913	6	1.95669	55	9.39047	256	21.6377	5	1.55424	38	5.74105	130	14.3238	3	0.718615	552	10.1038
2020-06-18	3	0.812216	3	2.59718	0	0	57	15.259	7	2.28281	50	8.53679	249	21.046	5	1.55424	43	6.49645	128	14.1034	3	0.718615	544	9.95735
2020-06-19	3	0.812216	3	2.59718	0	0	53	14.1882	3	0.978346	48	8.19532	241	20.3699	6	1.86509	39	5.89213	121	13.3322	3	0.718615	518	9.48145
2020-06-20	3	0.812216	3	2.59718	0	0	52	13.9205	5	1.63058	46	7.85385	234	19.7782	7	2.17594	39	5.89213	123	13.5525	3	0.718615	511	9.35332
2020-06-21	3	0.812216	3	2.59718	0	0	51	13.6528	5	1.63058	47	8.02459	234	19.7782	7	2.17594	40	6.04321	128	14.1034	3	0.718615	518	9.48145
2020-06-22	3	0.812216	3	2.59718	0	0	53	14.1882	5	1.63058	42	7.17091	236	19.9473	7	2.17594	39	5.89213	127	13.9933	3	0.718615	515	9.42654
2020-06-23	3	0.812216	3	2.59718	0	0	53	14.1882	5	1.63058	43	7.34164	237	20.0318	7	2.17594	37	5.58997	123	13.5525	5	1.19769	512	9.37163
2020-06-24	3	0.812216	3	2.59718	0	0	51	13.6528	3	0.978346	47	8.02459	226	19.102	7	2.17594	31	4.68349	118	13.0016	3	0.718615	489	8.95063
2020-06-25	3	0.812216	3	2.59718	0	0	49	13.1174	3	0.978346	49	8.36606	215	18.1723	8	2.48679	30	4.53241	112	12.3405	5	1.19769	472	8.63947
2020-06-26	3	0.812216	3	2.59718	0	0	49	13.1174	3	0.978346	46	7.85385	215	18.1723	7	2.17594	33	4.98565	108	11.8998	3	0.718615	467	8.54795
2020-06-27	3	0.812216	3	2.59718	0	0	48	12.8497	3	0.978346	46	7.85385	208	17.5806	6	1.86509	34	5.13673	106	11.6794	3	0.718615	456	8.3466
2020-06-28	3	0.812216	3	2.59718	0	0	49	13.1174	3	0.978346	47	8.02459	206	17.4116	6	1.86509	29	4.38133	107	11.7896	3	0.718615	453	8.29169
2020-06-29	3	0.812216	3	2.59718	0	0	49	13.1174	3	0.978346	47	8.02459	208	17.5806	5	1.55424	28	4.23025	108	11.8998	3	0.718615	453	8.29169
2020-06-30	3	0.812216	3	2.59718	0	0	47	12.582	3	0.978346	45	7.68311	204	17.2425	6	1.86509	32	4.83457	108	11.8998	3	0.718615	450	8.23678
2020-07-01	3	0.812216	3	2.59718	0	0	47	12.582	3	0.978346	45	7.68311	199	16.8199	6	1.86509	30	4.53241	105	11.5692	3	0.718615	439	8.03544
2020-07-02	3	0.812216	3	2.59718	0	0	47	12.582	4	1.30446	43	7.34164	197	16.6509	6	1.86509	31	4.68349	101	11.1285	3	0.718615	432	7.90731
2020-07-03	3	0.812216	3	2.59718	0	0	46	12.3143	3	0.978346	39	6.6587	192	16.2283	5	1.55424	29	4.38133	103	11.3489	3	0.718615	422	7.72427
2020-07-04	3	0.812216	3	2.59718	0	0	46	12.3143	3	0.978346	39	6.6587	197	16.6509	6	1.86509	27	4.07917	107	11.7896	3	0.718615	430	7.8707
2020-07-05	3	0.812216	3	2.59718	0	0	46	12.3143	3	0.978346	38	6.48796	198	16.7354	6	1.86509	26	3.92809	101	11.1285	3	0.718615	424	7.76088
2020-07-06	3	0.812216	3	2.59718	0	0	3	0.803105	3	0.978346	37	6.31723	201	16.989	3	0.932546	29	4.38133	103	11.3489	3	0.718615	384	7.02872
2020-07-07	3	0.812216	3	2.59718	0	0	3	0.803105	5	1.63058	34	5.80502	202	17.0735	3	0.932546	26	3.92809	99	10.9081	3	0.718615	376	6.88229
2020-07-08	3	0.812216	3	2.59718	0	0	3	0.803105	3	0.978346	34	5.80502	193	16.3128	3	0.932546	23	3.47485	94	10.3572	3	0.718615	358	6.55282
2020-07-09	3	0.812216	3	2.59718	0	0	3	0.803105	6	1.95669	33	5.63428	184	15.5521	3	0.932546	20	3.0216	93	10.247	3	0.718615	342	6.25995
2020-07-10	3	0.812216	3	2.59718	0	0	3	0.803105	3	0.978346	31	5.29281	181	15.2985	3	0.932546	24	3.62593	92	10.1368	3	0.718615	337	6.16843
2020-07-11	3	0.812216	3	2.59718	0	0	3	0.803105	3	0.978346	30	5.12208	180	15.214	3	0.932546	19	2.87052	86	9.47575	3	0.718615	323	5.91218
2020-07-12	3	0.812216	3	2.59718	0	0	3	0.803105	3	0.978346	31	5.29281	181	15.2985	3	0.932546	20	3.0216	89	9.8063	3	0.718615	330	6.04031
2020-07-13	3	0.812216	3	2.59718	0	0	3	0.803105	3	0.978346	32	5.46355	185	15.6366	3	0.932546	20	3.0216	89	9.8063	3	0.718615	335	6.13183
2020-07-14	3	0.812216	3	2.59718	0	0	3	0.803105	3	0.978346	29	4.95134	185	15.6366	3	0.932546	22	3.32376	83	9.1452	3	0.718615	327	5.98539
2020-07-15	3	0.812216	3	2.59718	0	0	3	0.803105	3	0.978346	29	4.95134	187	15.8057	3	0.932546	22	3.32376	83	9.1452	3	0.718615	329	6.022
2020-07-16	3	0.812216	3	2.59718	0	0	3	0.803105	3	0.978346	29	4.95134	184	15.5521	3	0.932546	20	3.0216	82	9.03502	3	0.718615	320	5.85727
2020-07-17	3	0.812216	3	2.59718	0	0	3	0.803105	3	0.978346	30	5.12208	179	15.1295	3	0.932546	19	2.87052	84	9.25538	3	0.718615	316	5.78405
2020-07-18	3	0.812216	3	2.59718	0	0	3	0.803105	3	0.978346	31	5.29281	173	14.6224	3	0.932546	19	2.87052	78	8.59428	3	0.718615	305	5.58271
2020-07-19	3	0.812216	3	2.59718	0	0	3	0.803105	3	0.978346	29	4.95134	171	14.4533	3	0.932546	19	2.87052	78	8.59428	3	0.718615	302	5.52779
2020-07-20	3	0.812216	3	2.59718	0	0	3	0.803105	3	0.978346	30	5.12208	172	14.5378	3	0.932546	16	2.41728	76	8.37392	3	0.718615	299	5.47288
2020-07-21	3	0.812216	3	2.59718	0	0	3	0.803105	3	0.978346	32	5.46355	175	14.7914	3	0.932546	15	2.2662	75	8.26373	3	0.718615	303	5.5461
2020-07-22	3	0.812216	3	2.59718	0	0	3	0.803105	3	0.978346	27	4.60987	176	14.8759	3	0.932546	14	2.11512	74	8.15355	3	0.718615	295	5.39967
2020-07-23	3	0.812216	3	2.59718	0	0	3	0.803105	3	0.978346	29	4.95134	169	14.2843	3	0.932546	12	1.81296	73	8.04337	3	0.718615	287	5.25324
2020-07-24	3	0.812216	3	2.59718	0	0	3	0.803105	3	0.978346	30	5.12208	162	13.6926	3	0.932546	12	1.81296	70	7.71282	3	0.718615	278	5.0885
2020-07-25	3	0.812216	3	2.59718	0	0	3	0.803105	3	0.978346	27	4.60987	160	13.5236	3	0.932546	11	1.66188	68	7.49245	3	0.718615	270	4.94207
2020-07-26	3	0.812216	3	2.59718	0	0	3	0.803105	3	0.978346	26	4.43913	161	13.6081	3	0.932546	9	1.35972	68	7.49245	3	0.718615	267	4.88716
2020-07-27	3	0.812216	3	2.59718	0	0	3	0.803105	3	0.978346	26	4.43913	163	13.7771	3	0.932546	8	1.20864	70	7.71282	3	0.718615	270	4.94207
2020-07-28	3	0.812216	3	2.59718	0	0	3	0.803105	3	0.978346	26	4.43913	158	13.3545	3	0.932546	11	1.66188	67	7.38227	3	0.718615	264	4.83224
2020-07-29	3	0.812216	3	2.59718	0	0	3	0.803105	3	0.978346	23	3.92693	155	13.101	3	0.932546	10	1.5108	69	7.60264	3	0.718615	260	4.75903
2020-07-30	3	0.812216	3	2.59718	0	0	3	0.803105	3	0.978346	23	3.92693	154	13.0164	3	0.932546	10	1.5108	69	7.60264	3	0.718615	260	4.75903
2020-07-31	3	0.812216	3	2.59718	0	0	3	0.803105	3	0.978346	23	3.92693	151	12.7629	3	0.932546	10	1.5108	69	7.60264	3	0.718615	255	4.66751
2020-08-01	3	0.812216	3	2.59718	0	0	3	0.803105	3	0.978346	25	4.2684	150	12.6783	3	0.932546	11	1.66188	71	7.823	3	0.718615	260	4.75903
2020-08-02	3	0.812216	3	2.59718	0	0	3	0.803105	3	0.978346	25	4.2684	154	13.0164	3	0.932546	10	1.5108	73	8.04337	3	0.718615	265	4.85055
2020-08-03	3	0.812216	3	2.59718	0	0	3	0.803105	3	0.978346	25	4.2684	153	12.9319	3	0.932546	10	1.5108	74	8.15355	3	0.718615	265	4.85055
2020-08-04	3	0.812216	3	2.59718	0	0	3	0.803105	3	0.978346	27	4.60987	152	12.8474	3	0.932546	11	1.66188	77	8.4841	3	0.718615	270	4.94207
2020-08-05	3	0.812216	3	2.59718	0	0	3	0.803105	3	0.978346	27	4.60987	151	12.7629	3	0.932546	9	1.35972	77	8.4841	3	0.718615	267	4.88716
2020-08-06	3	0.812216	3	2.59718	1	0.671772	3	0.803105	3	0.978346	23	3.92693	154	13.0164	3	0.932546	9	1.35972	81	8.92483	3	0.718615	270	4.94207
2020-08-07	3	0.812216	3	2.59718	1	0.671772	3	0.803105	3	0.978346	20	3.41472	150	12.6783	3	0.932546	9	1.35972	81	8.92483	3	0.718615	262	4.79564
2020-08-08	3	0.812216	3	2.59718	1	0.671772	3	0.803105	3	0.978346	20	3.41472	151	12.7629	3	0.932546	10	1.5108	78	8.59428	3	0.718615	261	4.77733
2020-08-09	3	0.812216	3	2.59718	1	0.671772	3	0.803105	3	0.978346	20	3.41472	151	12.7629	3	0.932546	10	1.5108	77	8.4841	3	0.718615	261	4.77733
2020-08-10	3	0.812216	3	2.59718	1	0.671772	3	0.803105	3	0.978346	21	3.58545	154	13.0164	3	0.932546	10	1.5108	79	8.70447	3	0.718615	267	4.88716
2020-08-11	3	0.812216	3	2.59718	1	0.671772	3	0.803105	3	0.978346	20	3.41472	157	13.27	3	0.932546	10	1.5108	79	8.70447	3	0.718615	269	4.92376
2020-08-12	3	0.812216	3	2.59718	1	0.671772	3	0.803105	3	0.978346	21	3.58545	153	12.9319	3	0.932546	9	1.35972	79	8.70447	3	0.718615	265	4.85055
2020-08-13	3	0.812216	3	2.59718	1	0.671772	3	0.803105	3	0.978346	21	3.58545	149	12.5938	3	0.932546	9	1.35972	76	8.37392	3	0.718615	258	4.72242
2020-08-14	3	0.812216	3	2.59718	1	0.671772	3	0.803105	3	0.978346	17	2.90251	146	12.3403	3	0.932546	7	1.05756	80	8.81465	3	0.718615	253	4.6309
2020-08-15	3	0.812216	3	2.59718	1	0.671772	3	0.803105	3	0.978346	16	2.73177	138	11.6641	3	0.932546	6	0.906481	81	8.92483	3	0.718615	244	4.46617
2020-08-16	3	0.812216	3	2.59718	1	0.671772	3	0.803105	3	0.978346	16	2.73177	135	11.4105	3	0.932546	6	0.906481	81	8.92483	3	0.718615	243	4.44786
2020-08-17	3	0.812216	3	2.59718	1	0.671772	3	0.803105	3	0.978346	18	3.07325	139	11.7486	3	0.932546	6	0.906481	80	8.81465	3	0.718615	248	4.53938
2020-08-18	3	0.812216	3	2.59718	1	0.671772	3	0.803105	3	0.978346	22	3.75619	142	12.0022	3	0.932546	6	0.906481	78	8.59428	3	0.718615	254	4.6492
2020-08-19	3	0.812216	3	2.59718	1	0.671772	3	0.803105	3	0.978346	23	3.92693	140	11.8331	3	0.932546	6	0.906481	73	8.04337	3	0.718615	247	4.52108
2020-08-20	3	0.812216	3	2.59718	1	0.671772	3	0.803105	3	0.978346	25	4.2684	138	11.6641	3	0.932546	6	0.906481	73	8.04337	3	0.718615	248	4.53938
2020-08-21	3	0.812216	3	2.59718	1	0.671772	3	0.803105	3	0.978346	25	4.2684	143	12.0867	3	0.932546	6	0.906481	74	8.15355	3	0.718615	253	4.6309
2020-08-22	3	0.812216	3	2.59718	0	0	3	0.803105	3	0.978346	22	3.75619	141	11.9176	3	0.932546	6	0.906481	71	7.823	3	0.718615	246	4.50277
2020-08-23	3	0.812216	3	2.59718	0	0	3	0.803105	3	0.978346	23	3.92693	142	12.0022	3	0.932546	6	0.906481	69	7.60264	3	0.718615	245	4.48447
2020-08-24	3	0.812216	3	2.59718	0	0	3	0.803105	3	0.978346	21	3.58545	145	12.2557	3	0.932546	6	0.906481	70	7.71282	3	0.718615	248	4.53938
2020-08-25	3	0.812216	3	2.59718	0	0	3	0.803105	3	0.978346	19	3.24398	142	12.0022	3	0.932546	6	0.906481	71	7.823	3	0.718615	243	4.44786
2020-08-26	3	0.812216	3	2.59718	0	0	3	0.803105	3	0.978346	19	3.24398	146	12.3403	3	0.932546	7	1.05756	73	8.04337	3	0.718615	249	4.55768
2020-08-27	3	0.812216	3	2.59718	0	0	3	0.803105	3	0.978346	20	3.41472	152	12.8474	3	0.932546	6	0.906481	74	8.15355	3	0.718615	257	4.70412
2020-08-28	3	0.812216	3	2.59718	0	0	3	0.803105	3	0.978346	18	3.07325	152	12.8474	3	0.932546	7	1.05756	72	7.93318	3	0.718615	255	4.66751
2020-08-29	3	0.812216	3	2.59718	0	0	3	0.803105	3	0.978346	19	3.24398	150	12.6783	3	0.932546	7	1.05756	77	8.4841	3	0.718615	258	4.72242
2020-08-30	3	0.812216	3	2.59718	0	0	3	0.803105	3	0.978346	20	3.41472	149	12.5938	3	0.932546	3	0.453241	75	8.26373	3	0.718615	251	4.59429
2020-08-31	3	0.812216	3	2.59718	0	0	3	0.803105	3	0.978346	19	3.24398	155	13.101	3	0.932546	3	0.453241	75	8.26373	3	0.718615	258	4.72242
2020-09-01	3	0.812216	3	2.59718	0	0	3	0.803105	3	0.978346	18	3.07325	156	13.1855	3	0.932546	8	1.20864	75	8.26373	3	0.718615	264	4.83224
2020-09-02	3	0.812216	3	2.59718	0	0	3	0.803105	3	0.978346	17	2.90251	155	13.101	3	0.932546	6	0.906481	75	8.26373	3	0.718615	258	4.72242
2020-09-03	3	0.812216	3	2.59718	0	0	3	0.803105	3	0.978346	17	2.90251	153	12.9319	3	0.932546	7	1.05756	77	8.4841	3	0.718615	259	4.74072
2020-09-04	3	0.812216	3	2.59718	0	0	3	0.803105	3	0.978346	15	2.56104	152	12.8474	3	0.932546	8	1.20864	78	8.59428	3	0.718615	258	4.72242
2020-09-05	3	0.812216	3	2.59718	0	0	3	0.803105	3	0.978346	13	2.21957	152	12.8474	3	0.932546	8	1.20864	75	8.26373	3	0.718615	251	4.59429
2020-09-06	3	0.812216	3	2.59718	0	0	3	0.803105	3	0.978346	12	2.04883	149	12.5938	3	0.932546	3	0.453241	76	8.37392	3	0.718615	244	4.46617
2020-09-07	3	0.812216	3	2.59718	0	0	3	0.803105	3	0.978346	13	2.21957	152	12.8474	3	0.932546	9	1.35972	78	8.59428	3	0.718615	256	4.68581
2020-09-08	3	0.812216	3	2.59718	0	0	3	0.803105	3	0.978346	13	2.21957	157	13.27	3	0.932546	13	1.96404	79	8.70447	3	0.718615	267	4.88716
2020-09-09	3	0.812216	3	2.59718	0	0	3	0.803105	3	0.978346	14	2.3903	159	13.439	3	0.932546	14	2.11512	82	9.03502	3	0.718615	274	5.01528
2020-09-10	3	0.812216	3	2.59718	0	0	3	0.803105	3	0.978346	16	2.73177	153	12.9319	3	0.932546	14	2.11512	77	8.4841	3	0.718615	266	4.86885
2020-09-11	3	0.812216	3	2.59718	0	0	3	0.803105	3	0.978346	16	2.73177	156	13.1855	3	0.932546	14	2.11512	76	8.37392	3	0.718615	269	4.92376
2020-09-12	3	0.812216	3	2.59718	3	2.01532	3	0.803105	3	0.978346	17	2.90251	145	12.2557	3	0.932546	12	1.81296	80	8.81465	3	0.718615	261	4.77733
2020-09-13	3	0.812216	3	2.59718	3	2.01532	3	0.803105	3	0.978346	16	2.73177	145	12.2557	3	0.932546	13	1.96404	77	8.4841	3	0.718615	259	4.74072
2020-09-14	5	1.35369	3	2.59718	3	2.01532	3	0.803105	3	0.978346	16	2.73177	145	12.2557	3	0.932546	16	2.41728	77	8.4841	3	0.718615	264	4.83224
2020-09-15	3	0.812216	3	2.59718	3	2.01532	3	0.803105	3	0.978346	20	3.41472	138	11.6641	3	0.932546	16	2.41728	78	8.59428	3	0.718615	262	4.79564

## Sheet: Pop by Health Board
NHS Board areas	Population	Pop density/sq km
Ayrshire and Arran	369360	110
Borders	115510	24
Dumfries and Galloway	148860	23
Fife	373550	282
Forth Valley	306640	116
Grampian	585700	97
Greater Glasgow and Clyde	1183120	1072
Highland	321700	10
Lanarkshire	661900	295
Lothian	907580	526
Orkney	22270	23
Shetland	22920	16
Tayside	417470	55
Western Isles	26720	9
Scotland	5463300	70
